# Supplementary material for: Design of a Gas Permeation and Pervaporation Membrane Model for an Open Source Process Simulation Tool
Source: Membranes (Basel). 2022 Nov 25;12(12):1186. doi: 10.3390/membranes12121186 (PMC9784710; doi:10.3390/membranes12121186)
Supplement: Supplementary file 1 [file membranes-12-01186-s001.zip]

Archive with 3 entries (3 files):
- Editor.Designer.vb
- Editor.vb
- Membrane.vb
